# Supplementary material for: Maternal SARS-CoV-2 infection elicits sexually dimorphic placental immune responses
Source: Sci Transl Med. Author manuscript; Available in PMC 2022 Jan 24. (PMC8784281; doi:10.1126/scitranslmed.abi7428)
Supplement: Data [file NIHMS1758129-supplement-Data.xlsx]

## Sheet: Figure 1
Figure 1A
	Female											Male
Spike	80666.2	32806.8	47476.2	60366.2	45608.2	463339	297.25	5425.75	19273.8		15.25	3239.25	37256.8	64905.8	4292.25	180.75	86677	0	13767.8	0	3822.5	187
RBD	178733	49482.8	94560	113904	85881	355640	332.25	26718.2	72250			22621	29860.8	186216	15187.5	0	188746	0	36004	199	11155.5	0
S1	102908	15378.8	36786.8	57557.8	48163.8	259381	90.25	6125	21261	90.5		3905	8062.25	80303	4694.75	80.25	75631.2	88	12000.2	60.25	2164.5	256.5
S2	130128	219574	115700	141555	110542	724798	9373	71947	26630.5		11930.2	22036.5	212879	32932.5	18261.5	878.5	140965	1431.75	75325	991.75	26274.5	518.25
N	506829	74521	173433	344222	181458	510312	2457.25	43476	234017	579.75	53641.2	84969.8	65389.5	461536	21590.2	3273.25	58902.8	3658	173040	12202.2	13681.2	682.75
Figure 1B
	Female		Male
	Maternal	Cord	Maternal	Cord
	80666.2	66151.5	3239.25	1661
	32806.8	22015.2	37256.8	560
	47476.2	72339.2	64905.8	29555
	60366.2	23241.5	4292.25	147.25
	45608.2	53257.8	180.75	0
	463339	249485	86677	41801
	297.25	0	0	187.25
	5425.75	10509.8	13767.8	6445.75
	19273.8	3645.25	0	0
	0	255	3822.5	43.25
	15.25	0.5	187	67.75
Figure 1C
	Female		Male
	Maternal	Cord	Maternal	Cord
	178733	164898	22621	15599.8
	49482.8	26989	29860.8	6
	94560	130121	186216	109048
	113904	50029.2	15187.5	258
	85881	110993	0	48.5
	355640	54523	188746	125308
	332.25	44	0	239.25
	26718.2	51788.5	36004	16605.8
	72250	20976.8	199	72.75
	0	213	11155.5	0
	0	0	0	0
Figure 1D
	Female		Male
	Maternal	Cord	Maternal	Cord
	102908	89997.2	3905	3387
	15378.8	7270.5	8062.25	51.25
	36786.8	63981.8	80303	34583.5
	57557.8	23735.8	4694.75	0
	48163.8	64909.2	80.25	0
	259381	58150.5	75631.2	39194
	90.25	46.25	88	66.75
	6125	12959.8	12000.2	5726.75
	21261	4038.75	60.25	0
	90.5	329.25	2164.5	0
	0	0	256.5	0
Figure 1E
	Female		Male
	Maternal	Cord	Maternal	Cord
	130128	104703	22036.5	13552
	219574	171961	212879	3362.75
	115700	151722	32932.5	13214.8
	141555	50737.5	18261.5	660.5
	110542	87266.8	878.5	0
	724798	485496	140965	80599.8
	9373	3792.5	1431.75	0
	71947	150174	75325	56157.5
	26630.5	8492.25	991.75	128.25
	789	543.5	26274.5	822
	11930.2	2060.25	518.25	824
Figure 1F
	Female		Male
	Maternal	Cord	Maternal	Cord
	506829	478260	84969.8	91184.8
	74521	62428.2	65389.5	1012.75
	173433	475490	461536	332851
	344222	187130	21590.2	2160.75
	181458	163905	3273.25	0
	510312	241470	58902.8	24867.2
	2457.25	835.25	3658	0
	43476	29883.5	173040	157976
	234017	104606	12202.2	0
	579.75	4211	13681.2	1628.5
	53641.2	33061.5	682.75	3327.25
Figure 1G
	Female											Male
Spike	0.820064	0.671059	1.52369	0.385008	1.16772	0.538451	0	1.93701	0.18913	0.0327869		0.512773	0.0150308	0.455353	0.034306	0	0.482262	0.468177	0.0113146	0.362299
RBD	0.922595	0.545422	1.37607	0.439224	1.2924	0.15331	0.13243	1.93832	0.290336			0.689614	0.00020093	0.5856	0.0169876	0.663899	0.46122	0.365578	0
S1	0.874541	0.472763	1.73926	0.412381	1.34768	0.224189	0.512465	2.11588	0.18996	3.63812		0.86735	0.00635679	0.430663	0	0	0.518225	0.758523	0.477219	0	0	0
S2	0.804612	0.783156	1.31134	0.35843	0.789441	0.669836	0.40462	2.08728	0.318892	0.688847	0.172691	0.61498	0.0157965	0.401268	0.036169	0	0.571772	0	0.745536	0.129317	0.0312851	1.58997
N	0.943632	0.837727	0.543632	0.903267	0.473182	0.339913	0.687356	0.447004	0.616345			1.07314	0.015488	0.721181	0.10008	0	0.422175	0	0.912942	0	0.119032
Figure 1I
	Female											Male
HA -	0.751552	0.740698	5.4189	1.77516	4.32187	10.2898	0.354807	2.35333	4.69088	5.83904	15.1624	3.78133	0.986831	3.7596	4.99103	0.498137	0.995871	2.01153	2.09713	2.4464	6.25354	8.8756	4.54445	1.3171	5.84121	21.3084	1.0702	2.34703	4.02039	2.33893	2.18124	3.3446	1.10629	0.790763
HA +	0.628007	0.3647	6.0524	5.17753	1.52963	0.23778	8.66518	2.53463	0.888862	2.3274	2.37028	0.453282	1.79847	2.80905	3.86039	8.55769	2.37775	5.28986	2.30499	1.43697	1.1029	3.38949
RBD	1.14772	0.038359	0.513165	2.12498	0.822049	0.0206115	0.0551079	0				0.394762	0	0.877993	0.0731786	0.111196	0	0	0	0
Spike	0.798181	0.701191	1.23325	1.12822	1.4711	0.909876	18.1265	1.48292	0.327452	0		0.885068	0	0.646357	0.018405	0.624509	1.91584	0	0
N	1.22901	1.26927	1.06918	0.684899	0.767076	1.07723	0.32161	1.26407	0.772067			1.09911	0	0.843301	0.243188	0.364338	0	1.17051	0	0
Figure 1J
	Female											Male
HA -	0.507903	0.792422	1.73728	1.87833	1.47668	1.17562	1.22474	1.94313	1.49075	2.22157	0.90634	1.21822	1.01326	1.15533	1.75591	1.95454	1.53245	1.65645	1.64369	1.04097	1.25127	1.00862	1.34033	1.60937	0.806085	0.868668	0.764775	0.759857	1.92622	1.55865	1.56533	0.97846	1.5597	1.95553
HA +	1.08088	1.545	1.72869	1.16699	0.734698	0.83514	2.04551	1.77742	2.34131	1.10632	2.1694	1.03198	1.41433	0.859026	1.28465	0.821594	2.12679	1.77041	2.03519	1.35837	1.79226	1.71428
Spike	3.01302	1.47542	2.04684	2.32276	1.94119	0.824803	0	1.17972	1.13169	0		1.13776	0.463714	0.406907	0	1.40695	0.678503	0
N	0.952735	1.34663	10.347	0.855056	1.81024	0.93839	4.79852	11.5911	1.44043	6.88623	0.457936	1.69516	0.557134	1.14345	0.680379	0.325938	1.55522	2.37037	0.378678	0.298051	0.258636
Figure K
	Female											Male
HA -	1.00761	0.914167	1.7462	2.03151	1.1504	6.82147	2.80795	2.70532	3.68767	3.94035		4.15052	1.54383	3.74232	2.86133	4.84046	1.82536	4.73361	1.07133	0.663238	2.61091	1.73368	0.992568	7.69704	0.998533	2.24053	1.19216	2.84122	1.55791	6.51203	2.63168	2.29554	5.31539
PTN -	0.861756	0.783883	1.18768	0.549948	1.56599	4.12164	2.19003	2.75741	1.47207	2.96617		1.52544	0	0.645758	0.45098	3.33278	1.15581	3.23882	1.80625	0.756198	2.53548	1.92921	1.31419	2.02089	0.879412	0.744201	3.6346	1.72275	5.82179	2.39697	1.69818	7.29594
HA +	0.730571	2.91301	5.4585	1.205	1.41018	1.25743	0.430377	3.59509	2.28957	3.5781	1.64911	4.06535	2.91052	2.62344	1.97588	0.554155	2.17655	1.73317	2.24878	0.511441	0.108964	6.14733
PTN +	0.892603	3.89102	0.310459	0.959422	1.32404	1.04204	0.509298	4.03899	2.00634	3.81766	1.75326	2.88469	1.85044	1.30245	1.22034	0.65236	1.21454	2.66923	1.36146	0.586125	0.0381658	5.66021

## Sheet: Figure 2
Figure 2A
	SARS-CoV-2 Negative															SARS-CoV-2 Positive
Female	1.51263	1.93887	1.0857	0.935651	0.549614	1.39609	0.961044	1.10051	0.589184	0.635929	1.23131	2.87581	0.900512	1.55149	0.952343	0.835039	0.544085	0.303111	1.04249	0.521787	1.62365	0.482589	0.981138	1.04863		0.930701	0.932622	0.893965	0.611792	0.60534	1.33284	1.13185	0.347868	1.04001
Male	0.648434	0.816884	0.816842	0.648714	1.08158	0.482498	0.79264	1.11469	0.644042	0.771802	0.918425	0.656189	1.02259	0.671246	1.1994	0.919023	0.880278	0.531816	1.04663	0.753929	0.592202	1.10303	1.23964	3.1461	3.41564	0.833035	2.58587	0.635899	0.462827	0.461936	1.05901	0.859294	0.455486	2.94078
Figure 2B
	SARS-CoV-2 Negative															SARS-CoV-2 Positive
Female	1.21593	1.31289	0.752221	0.809086	0.449779	0.869097	1.71999	1.67678	1.2568	1.01899	0.856527	1.07752	0.57753	2.07267	0.696345	1.29162	0.908388	0.728685	1.19368	0.586475	1.07773	0.527645	0.592855	0.96016	2.30516	0.687525	0.862896	0.583346	0.849405	0.644054	1.42762	0.689408	0.413167	0.956495
Male	0.366725	0.688635	0.889943	0.674413	0.848764	0.767087	0.642455	1.22854	1.05333	0.647422	0.860467	0.814432	0.409834	0.399531	0.958437	0.996837	1.094	1.14407	1.91914	2.12371	0.541999	0.9084	0.602131	1.06731	5.15686	0.684663	1.27894	0.389412	0.823255	0.744595	1.13526	4.66148	0.505038	2.09098
Figure 2C
	SARS-CoV-2 Negative															SARS-CoV-2 Positive
Female	1.32469	2.8118	1.31602	0.800504	0.57694	1.08133	0.792864	1.44534	1.25791	1.13889	0.641477	0.752864	0.583224	1.05588	0.936146	1.56028		0.474177	1.32581	0.283284	2.60022	0.931812	0.448107	0.83282	2.44883	0.69953	0.720393	0.735016	0.736567	0.801839	1.32409	1.54078	0.465535	0.986627
Male	0.647193	0.746699	1.00619	0.588808	0.686179	0.280205	0.607168	1.41354	1.50667	0.871156	0.479353	0.580688	0.722911	0.332173	0.437605	1.20842	2.10407	1.06049	2.22573	2.35405	0.709988	1.22212	0.618756	0.975793	2.05424	1.16089	2.15173	0.567721	0.794993	0.972023	1.2284	5.40699	0.62283	0.866541
Figure 2D
	SARS-CoV-2 Negative																								SARS-CoV-2 Positive
Female	1.09674	0.995533	0.826203	1.14192	0.627899	0.911764	0.407777	1.60173	0.836555	0.206405	0.666375	1.31694	0.949705	1.98431	0.886968	0.63449	0.62546	1.22499	2.05823						0.809631	0.701634	0.812384	1.22718	0.865925	1.428	0.43919	1.16797	0.462425	1.30045	0.552003	1.15497	1.02945	0.949642	0.74672	0.542387	0.74672	0.542387	1.22339	0.532789
Male	0.80997	0.529762	0.508302	0.644161	0.695197	0.991868	0.399905	1.28141	0.657357	0.542718	1.41731	1.23464	0.895848	1.22718	0.465059	1.22718	0.834094	1.15789	1.29912	1.18064	0.727503	1.22124	1.13099	0.843047	1.64	1.38819	1.36269	0.911754	0.816914	0.631645	0.552523	1.02588	0.470234	0.95808	2.17787	2.23825	1.78298	1.70833	0.514799	1.57301	0.650858	1.33791	1.28176
Figure 2E
	SARS-CoV-2 Negative																								SARS-CoV-2 Positive
Female	0.179332	1.57316	0.548263	2.56063	1.6253	1.95361	1.33301	2.77346	0.172912	0.166921	0.126397	1.34378	0.357366	2.94412	0.159723	0.260996	0.219167	0.444487	0.257384						1.14822	1.80562		0.33056	0.330609	0.33056	0.233095	0.33056	0.393006	0.533013	0.256902	2.34686	0.150991	1.52348	0.0992301	2.25515	0.0992301	2.25515	1.17121	0.298597
Male	1.08337	1.4244	0.574637	0.266303	0.360843	0.252434	1.69432	1.53538	1.85221	0.266016	0.305042	0.33056	1.98524	1.90652	0.374853	0.33056	0.198335	1.89792	0.747923	0.663816	1.77962	1.04755	0.320956	0.299364	1.72146	2.63195	0.705306	0.577206	1.17101	0.496189	0.320365	0.640981	3.85759	0.577846	0.19965	0.286324	1.0176	1.79301	2.21791	0.425626	0.43001		3.91926
Figure 2F
	SARS-CoV-2 Negative																								SARS-CoV-2 Positive
Female	1.21788	0.913576	1.0779	0.512976	1.04877	2.20493	0.581462	1.24623	0.612536	0.193745	0.210145	0.877573	0.215344	1.01952	1.23759	0.723785	1.57743	1.53595	1.99266						0.487548	0.409537	0.616331	0.991855	1.00102	1.66805	0.86372	1.50445	0.241482	1.53177	0.586999	1.82089	0.432079	0.714191	0.982365	0.323582	1.70989	0.802743
Male	0.901228	0.704967	0.73527	0.28453	0.794538	1.46416	0.830685	0.728058	1.24645	0.596706	0.879331	1.58717	1.04332		0.370501	0.945936	0.580741	0.258442	1.08905	1.16608	0.165597	2.4397	0.903633	0.690428	1.47262	2.97068	1.42532	0.598098	1.74939	0.218883	0.629754	1.71985	0.447639	4.44197	1.74416	3.11709		0.666701	1.40793	1.18729	1.47173	1.40867	0.479016
Figure 2J
	SARS-CoV-2 Negative					SARS-CoV-2 Positive
Female	0.854	0.8083	0.7733	0.8027	0.5693	0.6663	0.6773	0.7493	0.6607	0.7297	0.7213
Male	0.615	0.631	0.62	0.6843		0.7673	0.7817	0.729	0.7903	0.795	0.8173
Figure 2K
	SARS-CoV-2 Negative							SARS-CoV-2 Positive
Female	0.2028	0.1578	0.2812	0.3264	0.306	0.1924	0.1918	0.1988	0.0866	0.0438	0.4084	0.4146
Male	0.2524	0.2884	0.032	0.2152	0.237	0.1432		0.2446	0.1756	0.3578	0.09625	0.1284

## Sheet: Figure 3
Figure 3C (G0)
	Bulk											Spike
Female	1.04863	0.818056	0.691969	0.741103	0.721724	0.689572	0.851878	0.788949	0.603402	0.76222		1.26837	0.758123	1.39441	0.680503	0.624198	0.597203	0.858766	0.428875
Male	0.630412	0.814455	0.761062	0.611931	0.587856	0.692063	0.690808	0.791753	0.544801	0.61136	0.637584	2.81226	1.44186	1.09623	0.433775	0.611441	0.754264
Figure 3C (G1)
	Bulk											Spike
Female	1.06124	1.08557	1.09768	0.97528	1.06203	0.954337	1.16895	1.04841	0.976152	1.0852		0.933809	0.856166	1.35779	1.18367	0.927429	1.26467	0.831113	0.928454	0.841254
Male	0.908563	1.08963	1.19633	0.891032	1.01051	1.09102	1.00353	1.07521	0.971111	0.899838	1.11229	1.08795	0.962513	0.337186	0.484444	0.9337	1.01674
Figure 3C (G2)
	Bulk											Spike
Female	0.953655	1.00108	1.00158	1.06247	1.10448	1.10284	0.934647	1.01514	1.08808	1.00581		1.01898	1.11781	0.882771	0.943226	1.2658	0.907005	1.11632	1.04813	1.42822
Male	1.09559	0.985368	0.959651	1.19334	1.07088	0.995946	1.05548	1.03214	1.14772	1.14912	0.999029	0.913718	0.994176	1.33393	1.15191	1.13764	1.04866
Figure 3C (F)
	Bulk											Spike
Female	1.02366	1.12465	1.13241	1.07724	1.02606	1.04718	1.23137	1.14872	1.0648	1.11765		0.983032	1.00699	1.0306	0.956687	1.0415	1.01068	1.03418	1.03797	1.01885
Male	1.00651	1.22316	1.21279	1.01986	1.10693	1.06301	1.06868	1.05988	1.07698	0.953175	1.22463	1.02441	0.995404	0.903873	1.00638	1.05522	1
Figure 3C (S)
	Bulk											Spike
Female	0.909425	0.837866	0.849036	0.981464	1.04739	0.952527	0.652279	0.807018	0.958107	0.850632		1.03971	1.21881	0.70596	0.919904	1.3827	0.766213	1.00914	0.986421	0.707766
Male	1.03871	0.77979	0.799672	1.18165	0.951949	0.924626	0.924298	0.935725	1.00221	1.15883	0.739934	0.791103	0.990285	1.56845	1.5062	1.04941	1.12996
Figure 3C (B)
	Bulk											Spike
Female	0.649714	0.751682	0.711443	0.61122	0.680813	0.634752	0.61388	0.576172	0.626578	0.690226		1.24689	1.83206	0.88764	0.635701	1.02386	0.397436	0	0.518141	0.421392
Male	0.597516	0.669297	0.747517	0.569145	0.728225	0.824926	0.564885	0.626674	0.537392	0.777619	0.732744	0.650873	1.38695	8.54091	1.11833	0.760766	0.98977

## Sheet: Figure 4
Figure 4B
	SARS-CoV-2 Negative															SARS-CoV-2 Positive
Female	0.801773	1.45973	0.839706	0.393249	1.47331	1.46417	1.36096	0.565514	1.02371	0.683913	1.75883	2.20561	1.29822	1.87539	1.07463	0.493678	1.06195	0.143485	1.01784	0.973942	0.720003	0.761502	0.252418	0.782609	1.88107	0.616323	1.2903	0.577409	1.31847	0.545011	1.15604	0.964519	0.166839	1.02375
Male	0.294184	0.647954	0.795094	0.364331	0.708384	0.408505	0.5147	1.65165	0.615503	1.40617	0.905191	0.472036	1.1556	1.18519	1.08418	2.06254	0.547281	0.751869	0.777339	1.26659	0.734007	0.552309	0.499354	2.972	4.67889	0.938935	2.04804	0.230192	1.58314	0.631103	1.34766	1.16883	0.67536	2.6837
Figure 4C
	SARS-CoV-2 Negative															SARS-CoV-2 Positive
Female	0.565827	2.12488	1.04599	1.40741	0.307768	0.867869	0.518735	4.50627	5.97389	0.744739	1.07151	1.70827	0.301976	3.64763	0.448463	0.492409	3.5481	0.352754	1.86688	0.52438	1.56729	0.553901	0.829703	0.351678	2.08163	0.756762	0.978528	3.03433	1.10165	0.63351	1.11636	0.387516	0.200447	0.980479
Male	0.366293	0.15219	1.45224		0.248725	0.307529	0.203271	0.301734	0.657608	0.43423	0.369027	0.789155	0.273361	0.153858	0.506404	1.44176	1.81332	0.623106	5.1556	4.68288	0.586209	0.468278	1.5049	1.38011	3.30839	3.31888	1.60206	2.98981	1.63116	0.616514	4.85382		0.088588	1.81982
Figure 4D
	SARS-CoV-2 Negative															SARS-CoV-2 Positive
Female	1.21064	1.57955	0.969915	0.945548	0.559352	1.4713	0.797064	1.20749	0.668209	0.536856	1.3477	2.61963	0.650128	1.67149	1.21497	1.17428		0.512016	0.882945	0.556543	1.52706	0.866745	1.29021	1.07856	1.11857	1.17407	1.58349	0.964926	0.63833	0.472735	0.902302	1.27172	0.378555	0.816849
Male	0.789309	0.875566	1.08211	1.06978	0.776114	0.407041	0.575604	0.877703	1.18129	0.901104	0.921021	0.560126	1.22198	0.698632	1.11127	3.47862	2.00966	1.05262	1.61348	0.829968	0.513608	1.48025	1.00846	2.32508	2.10093	0.75391	0.874857	0.851965	0.523406	0.557539	0.883132	1.70405	0.685953	1.46791
Figure 4E
	SARS-CoV-2 Negative															SARS-CoV-2 Positive
Female	0.714271	1.85755	1.10907	0.782847	0.55924	1.10534	1.09151	1.53675	1.04079	1.30508	1.02622	2.52306	0.414478	2.02248	0.756296	1.18993	2.39655	0.6913	2.77221	0.521936	3.51075	0.876512	1.50187	2.1947	5.0318	0.721872	0.614206	1.59649	0.679751	0.405357	2.72645	1.15074	0.338488	1.85907
Male	0.304916	0.236844	1.89767	0.894708	0.696229	0.65986	0.720987	2.50833	1.02236	1.81681	1.20786	0.881529	2.36545	0.322414	1.09227	0.658287	0.918094	0.96763	6.4565	1.61092	1.7284	2.00678	1.48522	2.7509	10.7475	0.387573	0.861911	0.574663	1.24459	1.23932	3.74156	7.67171	0.726147	0.984414
Figure 4F
	SARS-CoV-2 Negative															SARS-CoV-2 Positive
Female	0.867631	1.89541	1.2148	1.22242	0.726374	1.00504	0.479036	1.53528	0.801233	0.784465	1.4291	1.13527	0.871419	1.14833	1.12725	1.21904	2.11025	1.18783	1.52441	0.641742	1.38274	2.42728	2.01783	1.90642		1.52923	1.43812	0.342021	0.908961	0.329088	1.30183	1.20358	0.557358	1.09902
Male	0.270735	0.688377	1.76033	1.23181	0.608731	0.404653	0.522721	1.06005	0.763094	1.57157	1.40108	0.861109	2.09555	0.54448	0.574734	4.68837	2.15594	1.12448	1.74374	1.52399	0.554465	1.9445	1.24242	3.87137	1.14068	0.796782	2.59422	0.517405	0.61437	0.781645	1.55974	0.789718	0.242909	1.2979
Figure 4G
	SARS-CoV-2 Negative															SARS-CoV-2 Positive
Female	1.83249	1.14449	1.05542	0.804261	0.550304	0.60392	1.32305	1.18343	1.08667	1.22307	1.69106	1.41509	1.7445	1.40153	0.450518	0.57454	1.71998	0.417935	2.20292	0.616342	1.33346	1.05992	1.57227	0.804397		1.04996	1.0871	0.575739	0.588067	0.658053	1.3179	1.08278	0.703126	1.49414
Male	0.342354	0.684162	0.56891	0.510753	0.964857	0.647205	0.518489	1.01586	0.92808	0.614582	0.632352	0.538496	1.67284	0.864216	0.495818	0.769068	0.941128	1.00489	1.31702	0.96938	0.44899	1.67517	1.87573	2.11113	1.78221	1.18351	1.67237	0.474381	1.69295	0.393068	0.81314	3.5395	0.885715	2.35973
Figure 4H
	SARS-CoV-2-Negative									SARS-CoV-2-Positive
Female	0.000278	0.000214	0.000248	0.000287	0.000236	0.000256	0.000174	0.000301	0.000281	0.000242	0.00018	0.000317	0.000245	0.000216	0.000247	0.000209	0.000209	0.000265
Male	0.000233	0.000186	0.000186	0.000262	0.000246	0.000184	0.000229	0.000217	0.000233	0.000263	0.000242	0.00021	0.000247	0.000223	0.000354	0.000241	0.000616	0.000307
Figure 4I
	SARS-CoV-2-Negative									SARS-CoV-2-Positive
Female	0.001124	0.001058	0.001008	0.001107	0.000975	0.001107	0.000959	0.00105	0.001025	0.000835	0.001023	0.00126	0.001155	0.000995	0.000947	0.000835	0.000985	0.001023
Male	0.001091	0.000968	0.000847	0.000987	0.001101	0.001025	0.000949	0.000949	0.00112	0.001141	0.001141	0.001217	0.001312	0.001141	0.001046	0.001096	0.001207	0.00097
Figure 4J
	SARS-CoV-2-Negative									SARS-CoV-2-Positive
Female	0.069775	0.030576	0.043775	0.07287	0.085991	0.168834	0.007178	0.216273	0.009431	0.00375	0.009628	0.009776	0.014939	0.018147	0.048838	0.004926	0.004147	0.007777
Male	0.004296	0.07251	0.003058	0.007211	0.08688	0.003667	0.005199	0.006049	0.009475	0.033663	0.052743	0.0315	0.161261	0.101938	0.149858	0.162418	0.011463	0.01247
Figure 4K
	SARS-CoV-2-Negative									SARS-CoV-2-Positive
Female	0.121493	0.030214	0.021234	0.050626	0.032509	0.098424	0.011384	0.094773	0.011825	0.012678	0.017978	0.01571	0.018178	0.01084	0.023571	0.018639	0.015645	0.030785
Male	0.01091	0.015943	0.009551	0.019338	0.022909	0.00783	0.021529	0.017006	0.027662	0.01327	0.023638	0.03029	0.057229	0.028589	0.091773	0.090533		0.021334
Figure 4M
	SARS-CoV-2-Negative									SARS-CoV-2-Positive
Female	8.6	7	4.4	5.6	6.1					7	5.5	7.2	7.5	5.3	5.9	7.8
Male	6.6	5.1	7.7	3.9	6.1	7.6				8.4	6.9	8.9	7.9	11.1	6.5	7.6	8.1

## Sheet: Figure S1
Supplemental Figure 1A
	Female											Male
Spike	5532.5	31308.5	26853.5	30428.5	10456.8	188480	870.25	1153.5	7684.25	0	32.75	2570.25	3104.5	27893.2	1941.75	0	35832.5	0	2853.25	25	1247.5	365
RBD	62274	71232	14853	26169	20575.5	226570	16567	8498.25	26923	405	5384	18331	372.5	94927.5	12763.5	304	115368	10345.8	11776.5	13831.5	9000.5	378
S1	51673.5	25726.8	6271	41041.5	14634	263838	1082.25	2828.5	15236.5	1143.5	738.25	3821.25	611.25	59892.8	3812.5	401.5	42505.2	757.75	4470.25	803.25	2412.75	756.75
S2	3380.25	282675	128705	73886	58438	766580	10319.5	49486.2	17524	68.75	19825	16066	15660.2	26861.2	27068	7328	56012	3956.5	17104.2	2478.5	16110	530.75
N	47309	35007	7009	441908	109579	598194	6830.5	9623.5	238764	1150.25	26276	144646	2082	297155	122091	6236.5	17439	17512.5	27310.5	1606	5064.25	0
Supplemental Figure 1B
	Female											Male
Spike	28320.5	80664.5	21858.5	1337718	35433.2	497661	28221.2	22237.2	14731	1337	30383.2	19253.8	2156	23599.8	59888.8	934.25	136432	0	24066	0	16126	0
RBD	28220	54227.8	16932.8	76320	35860.2	366393	3149.75	18641	12622.8	1310	17053.2	27876.8	2910.25	40111.8	85946.8	1778.5	128678	651.25	14244.2	414.75	15879.8	333.25
S1	51143	64245.5	17081.8	1112085	38025.8	921154	57777.5	11689.8	14211.8	501.75	5404.75	21442.8	2176.25	35598.8	70152.2	1499.25	100446	316.25	13728.5	282.25	13547.8	91
S2	56584.8	2363648	116913	185386	116673	987316	41544.8	92869	54457	55059.5	574842	111682	30934	432114	45138.8	10627.2	540234	703.75	100852	708.25	31320.2	380.75
N	103110	264621	39554.5	586715	509621	3300837	7856.75	226850	80671.8		140159	101528	14557	174533	327048	0	422106	0	63839.5	16.75	65729.2	0
Supplemental Figure 1C
	Female											Male
Spike	1193664	1.08069e+06	1.32023e+06	1.00726e+06	1.08102e+06	242990	22988	429833	522509	41592.2	203062	152548	58241.5	413339	81966.5	8537.75	800122	1429.75	218873	25331.2	117762	15208.5
RBD	2.29927e+06	1.21022e+06	1.46493e+06	910197	1.20665e+06	488309	56042.5	324567	661419	65004.5	255356	313717	112904	517473	212394	112941	812973	71227.5	165080	96819	269044	193958
S1	1869576	1.02681e+06	1295820	899039	1.05077e+06	261733	12150.8	198643	504996	14471.2	169260	135266	47037.2	413084	64785.8	6237.5	629143	1599.75	110545	18759.8	126000	11455.5
S2	1.30335e+06	657999	1237784	711396	416684	490282	106539	800972	287906	93818.5	99660.5	299473	69077	330616	143202	46812	2358747	14595.2	296695	91798.5	340510	78159.5
N	2.35868e+06	352664	2407070	311436	209071	503935	77831	373446	591327	33172.5	47434.2	177117	57627.2	504034	88497.2	43592.2	286136	22947.5	530541	90412.8	47922.5	95966

## Sheet: Figure S2
Supplemental Figure 2A
	Spike					RBD					S1					S2					N
	Female		Male			Female		Male			Female		Male			Female		Male			Female		Male
	Maternal	Cord	Maternal	Cord		Maternal	Cord	Maternal	Cord		Maternal	Cord	Maternal	Cord		Maternal	Cord	Maternal	Cord		Maternal	Cord	Maternal	Cord
	5532.5	5714	2570.25	1295.5		62274	73305.5	18331	23734		51673.5	50584.2	3821.25	2380		3380.25	3627.25	16066	13085		47309	46359.2	144646	52663.8
	31308.5	8821.25	3104.5	143.5		71232	20336.2	372.5	196.5		25726.8	3385.25	611.25	598.25		282675	69418	15660.2	9298.75		35007	17579.2	2082	0
	26853.5	51103	27893.2	8961.5		14853	69442.8	94927.5	36786.8		6271	44577.8	59892.8	17125		128705	328697	26861.2	13280		7009	135457	297155	156058
	30428.5	13507.5	1941.75	0		26169	28741.2	12763.5	6845.25		41041.5	11686.8	3812.5	968.5		73886	120487	27068	7850.5		441908	125015	122091	6648.75
	10456.8	11848.2	0	0		20575.5	32669.2	304	0		14634	19490.5	401.5	401.75		58438	61300	7328	2889.75		109579	14065	6236.5	1511.75
	188480	26453	35832.5	4435.75		226570	13868.5	115368	13752.5		263838	8343	42505.2	3994.5		766580	279678	56012	15531		598194	162669	17439	3495.5
	870.25	0	0	0		16567	3463.25	10345.8	15460.5		1082.25	502.75	757.75	353.75		10319.5	2211.5	3956.5	3662.5		6830.5	214	17512.5	14503.5
	1153.5	1097	2853.25	2899.75		8498.25	13074.8	11776.5	13154		2828.5	2295.5	4470.25	4293.75		49486.2	118565	17104.2	37609		9623.5	2737	27310.5	21813.2
	7684.25	1881	25	0		26923	10087.5	13831.5	6409.5		15236.5	2604	803.25	659.25		17524	14944.2	2478.5	0		238764	111858	1606	0
	0	0	1247.5	0		405	649.25	9000.5	1206.5		1143.5	600.75	2412.75	831.5		68.75	135.25	16110	2948.75		1150.25	0	5064.25	855.5
	32.75	0	365	0		5384	5742.75	378	194		738.25	640.25	756.75	539.25		19825	16925	530.75	0		26276	21823	0	0
Supplemental Figure 2B
	Spike					RBD					S1					S2					N
	Female		Male			Female		Male			Female		Male			Female		Male			Female		Male
	Maternal	Cord	Maternal	Cord		Maternal	Cord	Maternal	Cord		Maternal	Cord	Maternal	Cord		Maternal	Cord	Maternal	Cord		Maternal	Cord	Maternal	Cord
	28320.5	26091	19253.8	12804		28220	27562.8	27876.8	29519.5		51143	48492.2	21442.8	17010.8		56584.8	53538.2	111682	75902.2		103110	93133.2	101528	109395
	80664.5	20123.5	2156	0		54227.8	18540	2910.25	1401.75		64245.5	19375.5	2176.25	630.75		2363648	1044206	30934	16568		264621	147680	14557	1467.75
	21858.5	58541.8	23599.8	7864		16932.8	67782.5	40111.8	16408.2		17081.8	55754.2	35598.8	12416.2		116913	169308	432114	208068		39554.5	412098	174533	107182
	1337718	612403	59888.8	11153.5		76320	81864.5	85946.8	15304.8		1112085	556092	70152.2	13262		185386	163594	45138.8	11488.2		586715	409519	327048	147486
	35433.2	21981.2	934.25	0		35860.2	24281.5	1778.5	168.5		38025.8	29372.2	1499.25	0		116673	67998.8	10627.2	3018		509621	196801	0	0
	497661	112068	136432	25690.5		366393	118213	128678	31422.5		921154	190938	100446	18420.8		987316	365627	540234	296900		3300837	3079644	422106	85698.5
	28221.2	3823	0	0		3149.75	1598.75	651.25	303.5		57777.5	8620.5	316.25	0		41544.8	10280	703.75	273.25		7856.75	0	0	0
	22237.2	32973	24066	25513.5		18641	34961.2	14244.2	18331		11689.8	17993	13728.5	14895.8		92869	154931	100852	118264		226850	103883	63839.5	89932.2
	14731	5891	0	0		12622.8	7337.25	414.75	0		14211.8	6209.75	282.25	0		54457	34368	708.25	0		80671.8	114444	16.75	0
	1337	0	16126	1725.25		1310	896	15879.8	2235.5		501.75	480.25	13547.8	2010.75		55059.5	4300.75	31320.2	4301.25		0	0	65729.2	0
	30383.2	13505.5	0	43		17053.2	16432.5	333.25	233		5404.75	4226.5	91	383.75		574842	291006	380.75	0		140159	72727.5	0	0
Supplemental Figure 2C
	Spike					RBD					S1					S2					N
	Female		Male			Female		Male			Female		Male			Female		Male			Female		Male
	Maternal	Cord	Maternal	Cord		Maternal	Cord	Maternal	Cord		Maternal	Cord	Maternal	Cord		Maternal	Cord	Maternal	Cord		Maternal	Cord	Maternal	Cord
	207.75	0	0	0		1159461	111990	1130.25	634.5		220843	1819	456.75	86.25		390.75	370.25	619.75	383.75		940506	890446	106324	66682.2
	5442	35	132.5	0		85874.8	722.75	1779.5	16		737.75	0	494.5	0		1300721	30887.2	84292.2	0		400471	43905.2	59562.8	1367
	736	672.25	9731.25	0		26855	106101	217406	52061.2		742.25	1421.5	1841.25	644.5		1164	2636.75	929.25	221.75		261208	1.06096e+06	1170253	987638
	22244.2	13666.2	0	0		2952.25	2971.5	654.75	227.75		1217	678.75	332.5	33.5		34.25	402.75	291.75	507.25		356766	332886	14416	3133.75
	0	59	0	0		9387.5	30605.2	332.5	0		791.75	74.5	162.5	0		1551.5	112.75	66.5	0		406972	255136	1398.25	0
	385350	56351.5	283.5	38.75		716610	3546.75	298462	91880.8		206368	821.5	1360.5	449.75		876467	511886	8930.5	1337.5		2879336	2.70359e+06	33976.8	17862.8
	0	0	0	0		307.25	939.5	392.75	17.25		427.75	795	497.5	0		310.25	622.75	319.25	0		1126.25	0	3326.75	0
	0	63	120.5	0		1821.5	2132.5	1432	436		430	0	327	176.5		2042.75	6829.25	745.25	66.25		55245	17375.5	200630	39954.2
	0	0	0	0		11955.2	747.5	82.75	0		562.5	233.75	295	16		551.25	127.75	361.25	279.25		481278	113682	10567.8	2148.75
	7.25	0	0	0		254	100.5	637.5	359		278.5	203	344	0		135.25	415.25	449.25	536.25		2862	6165.5	18282.5	2753.75
	0	0	0	93.75		310.5	0	690.5	242.75		486.25	80	494.25	0		1274.25	427	189.75	45.25		65199	17714.5	0	0
Supplemental Figure 2D
	Spike					RBD					S1					S2					N
	Female		Male			Female		Male			Female		Male			Female		Male			Female		Male
	Maternal	Cord	Maternal	Cord		Maternal	Cord	Maternal	Cord		Maternal	Cord	Maternal	Cord		Maternal	Cord	Maternal	Cord		Maternal	Cord	Maternal	Cord
	179125	150838	0	222.25		634458	608383	16370.2	42627.2		277166	288286	861.5	2102.5		335014	304304	10619	19186.5		1.54505e+06	1.61167e+06	277116	506508
	395504	36036.2	54495.5	0		613890	60525	51165	0		196336	6110	4264	0		2507126	1.1312e+06	1.12097e+06	292.5		934419	319508	245016	1614.5
	159528	219408	195791	63668		408928	524817	794135	564794		154358	210747	297656	167785		445276	479459	158382	34360.5		1.3107e+06	1.88987e+06	1.47894e+06	1.20182e+06
	273520	64989.8	2506	0		328179	174636	27515.2	714.5		324536	96186.5	3585.75	0		346114	140983	99984.5	1023.5		1.25412e+06	867994	142962	6052
	26720.5	134630	0	0		150322	455835	170.5	0.25		62548	323767	130.25	0		181465	357124	1119.25	0		537545	673645	3788.5	0
	1.62206e+06	1060301	225844	70099.2		1.28397e+06	166349	569957	416932		1.15693e+06	270723	171114	59618		2.0891e+06	1587409	512926	272698		3568800	2.7915e+06	172319	81198.8
	156.5	502	343.25	0		4496	918.75	952.5	1173.75		141.5	272	308.5	0		3804.25	897.25	115.75	0		1233.75	1860.75	4293	1934
	979.5	572.5	5204.25	2230.75		37708.2	58048.2	42435.8	26400.2		3220.25	2572.25	7481.75	3070.25		324124	476714	174584	174180		175983	42378.5	634464	739576
	10234.5	249	0	0		159179	19194.5	3386.75	560		21809	756.5	136.25	0		28792.2	5917.5	340	36.25		1.15036e+06	537342	22874	185.5
	0	0	864.5	0		590	192.25	7421.75	136.5		136.75	0	540	18		215	0	36248.5	0		385.75	17.5	36950	0
	43	0	497.5	313		1196.25	0	862.75	845.75		113.5	0	220.25	357		246995	4145.75	457.5	0		382352	51355.2	1448	761.25
Supplemental Figure 2E
	Spike					RBD					S1					S2					N
	Female		Male			Female		Male			Female		Male			Female		Male			Female		Male
	Maternal	Cord	Maternal	Cord		Maternal	Cord	Maternal	Cord		Maternal	Cord	Maternal	Cord		Maternal	Cord	Maternal	Cord		Maternal	Cord	Maternal	Cord
	2645	834.5	283	402.25		132655	85418	1293.5	1694.75		14605.2	6405.25	233.5	56.25		8432.5	3576	0	0		973410	1.03615e+06	143391	288158
	13029.8	167	397.25	7.75		99235.2	1884.75	1778	0		3104.25	291.5	183.5	190.25		1.32625e+06	124601	207700	0		546233	95358.2	102418	0
	434.25	10901.8	1932.5	506.25		18736	151126	186977	66481.2		814.25	22716.2	14131.2	2409		10543.5	92148	1987	75.25		603274	1.1798e+06	1.00516e+06	772464
	11069.5	432.5	172.5	99.75		37812.5	6753.5	948.75	281.5		23992.2	663.75	264.5	173		15090.5	596.5	1386.5	0		1.02277e+06	376316	45588.2	1609.25
	142	550.75	246.75	129		6522.5	44740	492.25	42.25		597	5402.5	101.25	52		1803.5	2613.5	0	0		256162	355805	0	2300.5
	1.02459e+06	451381	1425	16.25		808593	46454.5	103415	26538		573642	35741.8	1423.25	464.75		1349561	857711	18481.5	1206.5		2.87915e+06	2.22745e+06	37108.2	4515.5
	298.75	193.75	334.25	0		317.25	488	587.5	103		191	211.25	245	24		0	0	0	0		721.5	0	0	0
	206.75	0	469.25	47.5		1135.5	786.5	1196.5	607.75		251.5	0	0	0		2195	8599.5	984	243.75		34189.2	752.75	191178	151222
	522.5	143.25	64.75	23.25		11762.8	4671	676.75	452.5		451.25	165.5	266.75	0		222.25	840	0	0		754810	433684	13790.2	0
	24.5	54.25	396.75	286.25		0	0	722.5	370.75		216.5	284.75	165	0		0	70.75	0	0		0	0	10275.8	0
	139.25	71.75	285	0		58	0	415.25	96.5		140.5	133.75	221.5	81.25		1589.75	11	0	0		99366.5	78138.2	0	0
Supplemental Figure 2F
	Spike					RBD					S1					S2					N
	Female		Male			Female		Male			Female		Male			Female		Male			Female		Male
	Maternal	Cord	Maternal	Cord		Maternal	Cord	Maternal	Cord		Maternal	Cord	Maternal	Cord		Maternal	Cord	Maternal	Cord		Maternal	Cord	Maternal	Cord
	304196	276629	12741.2	22160.8		614435	588548	80483.5	115044		387836	378202	16220	31556.5		432302	376952	62020.8	79951.2		1020270	964533	317204	501172
	401390	129414	178911	1136.75		508508	141332	146688	0		269822	45616.5	36458	0		1.58313e+06	824926	951394	4451.75		632084	366936	303142	730
	226739	228014	359117	169410		345298	359154	726410	490120		172126	228387	445742	221118		382096	321168	251300	75080.8		747598	955264	715331	554232
	357253	152681	27720.8	308.75		407113	232734	75739	1189.75		360407	145619	27669.2	166.5		393926	184397	121709	2482.25		817869	532761	182877	21050.8
	151942	214988	138.75	159		258614	358315	60.75	63.5		161472	292094	0	0		318322	326851	235.5	0		492935	490905	0	0
	988686	685057	299528	128455		875450	204418	454819	303023		768931	212870	221321	100208		1.29428e+06	985080	482796	238725		1.8665e+06	1.20545e+06	280490	107539
	2661.5	362.25	64.75	16.75		573.5	58.5	106.75	486.5		6	0	0	0		21891.5	3438.75	0	121.25		0	0	0	0
	17077.2	21009.8	34623.8	17254.5		84644	124014	76612.2	47391.2		17806.2	22947	27841.5	10475.5		295306	372772	195683	162186		164409	90189.5	471350	412676
	82672.2	18422.2	317.75	194.75		234567	80172.2	768.75	0		85920.5	20049.8	0	0		76157.2	21142.2	299	0		606063	372585	49796.5	0
	261.25	64.5	14611.2	246		32.25	114.75	36858	95.75		0	0	7218.75	0		239	78.25	94379.2	431.75		0	0	57935.8	0
	840	133	29.75	184.25		743	0	183.75	92.25		95.25	0	0	0		322755	8121.5	360.75	103.25		367429	64704.5	0	0
Supplemental Figure 2G
	Spike					RBD					S1					S2					N
	Female		Male			Female		Male			Female		Male			Female		Male			Female		Male
	Maternal	Cord	Maternal	Cord		Maternal	Cord	Maternal	Cord		Maternal	Cord	Maternal	Cord		Maternal	Cord	Maternal	Cord		Maternal	Cord	Maternal	Cord
	74521.5	47114.8	368	169.5		415715	348622	5349	7566.25		167174	119046	294.5	114.75		87951	59946.5	4000.25	4597.75		1500928	1.49529e+06	536867	537069
	188332	6981	26731.8	0		366035	12343	22369.5	0		76773.2	383.25	2206.25	0		1.8687e+06	480147	776538	397		1032813	472535	506891	36897.5
	58905.5	113764	79105	9061.5		208064	311563	520072	161148		50565.8	128755	160296	34827		140718	212456	31952.8	3417.25		1217477	1.73781e+06	1.35472e+06	910296
	145301	16905.5	818.25	0		190760	59899.5	7966.25	0		179960	21456	2161	0		117935	26676	9075.75	401		1.35171e+06	983916	278395	67627
	55151.8	135792	381.75	0		179964	354265	129.5	0		84621.2	237934	0	0		95228	133607	685	0		877848	1.02657e+06	15449.2	0
	1.17667e+06	706401	168529	27702.5		884327	62899.2	452384	240327		764223	74202	76400.5	12014		1446233	1.01727e+06	293602	74519		2.62693e+06	2.19268e+06	405928	215761
	746	682.25	172	0		427.25	349.25	0	0		354.25	180.25	0	0		2163.25	994.25	294.5	0		27756	11925.2	2775.75	38867.5
	2015.5	954	792.5	40.75		52861.2	26476	8526	2273.75		2793.25	1939.25	1079.25	0		239043	225582	26465.8	19676.5		322829	202579	913268	720021
	9551	901.25	100.75	0		123948	16068	0	0		15338.5	1030	150.75	0		9338.25	2093.25	372.5	59		1225445	865988	145735	3023
	0	0	497	255.5		0	0	3065.25	0		0	0	543.75	0		116	105.25	10823	312.5		12578	3874.75	120590	12050.2
	31	0	495.25	158		0	0	0	83		0	0	70.25	0		51977.8	272.5	601	291.75		513882	151025	0	6574

## Sheet: Figure S3
Supplemental Figure 3A
	HA										PTN
	Female Negative		Female Positive		Male Negative		Male Positive				Female Negative		Female Positive		Male Negative		Male Positive
	Maternal	Cord	Maternal	Cord	Maternal	Cord	Maternal	Cord			Maternal	Cord	Maternal	Cord	Maternal	Cord	Maternal	Cord
	5649.75	5692.75	14440.8	10550	29414.2	122084	18834.2	76567.8			201712	173826	582570	520004	602911	919706	434959	232071
	37232.2	34036.5	365	1063.25	5766	8901.75	2433.5	7082.75			357460	280207	34530.8	134360	89.75	0	83072	180087
	125337	218864	4382.75	23923.2	24432.5	91434.2	52001	136421			47607.5	56542.2	189784	58920.2	130135	84035.8	485458	958813
	10567.8	21468.5	1229.25	1481.25	674.25	1929.25	24622.2	48650.5			513558	282430	1.00526e+06	964466	395.25	178.25	868776	1446824
	16088.8	18508.5	66082.2	93187.8	1350.75	6538.25	51775.2	28691.5			28212.8	44180.8	406164	537777	153825	512665	39046.8	955036
	11397.5	77747.8	1683	2116.25	7405.25	13517.2	15330	33366.5			132225	544983	568654	592563	201062	232389	47228	528275
	8659	24314	36687	15789.2	31565	149416	1908.5	3307.75			171579	375762	264732	134828	93828.8	303894	80449.2	221738
	12589	34057.2	25055.8	90077.8	5909	6330.5	62551.8	140665			33354.2	91971.5	55228.2	223066	2135.5	3857.25	97321.2	660933
	21964	80996	16076.2	36807.8	107484	71287.5		102929			658814	969822	87187	174926	151132	114286	736162	509212
	42864.8	168902	187790	671932	3070	8015.5	1073.75	117			201157	596666	178595	681816	14284.8	36218.8	1.18559e+06	1490.25
	17498.2	238845	5677	9362	44479.8	77113.5	43336.2	266402			2984.25	78857.8	2738.75	4801.75	9630.25	18578.8	1.46397e+06	267320
					686.5	13093.8									38386.8	473375
					28356.8	28146									66404	87267.5
					12248.2	94275.2									15469.2	184259
					340.75	340.25									605924	1224505
					7210	16154.2									255	224.25
					1492.25	1779									433390	322529
					109210	310290									44853.5	163025
					109210	170140									44853.5	77271.5
					8406.25	54741.8									53833.8	313409
					34504.8	90805.5									65348.8	156639
					43873.8	100714									214733	364656
					2344.75	12463.2									21893.8	159736
Supplemental Figure 3B
	HA										PTN
	Female Negative		Female Positive		Male Negative		Male Positive				Female Negative		Female Positive		Male Negative		Male Positive
	Maternal	Cord	Maternal	Cord	Maternal	Cord	Maternal	Cord			Maternal	Cord	Maternal	Cord	Maternal	Cord	Maternal	Cord
	15917.5	19409.2	14148.5	16751	51356.2	116460	48622.2	62381.5			437363	486518	97176.2	108136	518241	754643	167424	260656
	61186	36367.8	4604	4548.5	31303.5	15498.8	2707	8578			568428	358295	154386	155888	0	0	55728	173579
	74110.5	47619	11002	50254	17762.5	66673.8	54614.5	93728			73333.2	10331	138643	167184	505186	426372	697669	704970
	20523.8	23650.2	58256.5	67815	6067.5	5001	65462.5	85983.2			287440	198020	601537	981076	0	0	1157450	1193169
	30167.5	13257	35854.8	26237.5	2538.5	10958.5	112160	47440.5			91864.2	29089	184908	192039	233861	464550	862380	548528
	24305	37302	2212.75	2551	18116	35406.8	13457	17533.5			231229	395280	418576	454413	255973	280538	450939	203198
	8254.75	14601.5	57050.5	15250.8	49246.2	43473.5	5080.25	28619.8			181397	220611	255152	65902.5	483998	165748	95323.5	571725
	8898	29382	23750	54019.5	10561.8	13489	24607.8	89184.8			51734.8	115893	144500	258146	49600.5	18972	197390	371510
	11438.2	32841.5	22414.5	38438	139497	252724	118972	50477.8			218208	325348	106255	322941	170318	222188	510296	288892
	32575.5	62118.5	105216	136804	7914.5	83511.8	1265.5	90.5			233396	460903	294042	407872	17506	142591	18529.8	4131.25
	38070.2	113026	7287.75	29680	49050	77025.2	60956	72655			364668	262695	9850	13636.2	25003	57662.2	205901	202062
					7002.25	33155.5									243542	661788
					26072.5	45663.8									34402.2	89231
					23515	92757.5									29174.5	245232
					2604	1796									528514	710518
					21714.2	14255.5									0	0
					11926.2	16270.2									445795	396672
					161290	284291									29508.5	88126.5
					161290	186555									29508.5	54232.5
					12800	87641.2									32357.8	236611
					29825	65125.2									119620	223288
					22354.5	52440.2									115965	271567
					14298.5	26763.8									33192.8	114298
Supplemental Figure 3C
	HA										PTN
	Female Negative		Female Positive		Male Negative		Male Positive				Female Negative		Female Positive		Male Negative		Male Positive
	Maternal	Cord	Maternal	Cord	Maternal	Cord	Maternal	Cord			Maternal	Cord	Maternal	Cord	Maternal	Cord	Maternal	Cord
	0	0	1088.25	851.25	6525.5	7790.75	3517.25	3722			48526.8	56097	11.5	1734.75	25918	45688.2	28106	54414.5
	7992.25	3986.25	1293	5.5	12097.2	9881.5	0	0			87667.8	61634.5	23645.5	13306.2	8205	8949.25	0	0
	31780.8	14004.2	52.25	239.75	2990.25	5043	1670.75	1362			6074	0	751.25	709.5	6070	9654	19277	24874.2
	463.75	62.75	1823.25	1466	162.25	0	22008.2	25263			649669	250970	105570	206499	35138.5	23053.5	235724	313046
	2791	583.75	10125.5	4524.75	356.25	0	439.75	0			475184	131676	0	0	2761.25	8481.5	60339.2	8107.5
	4927.25	4882	57643	45485.5	82	216.25	8797.5	2490.75			11904.5	24911.2	252138	322677	1355.5	5403.25	50642	14052.5
	926.75	623.75	7909.5	1258.25	952.25	983.75	1607	2114.75			4118.25	1550.75	17718	5042.5	2578	5233	220.25	23894
	7107.5	5886.25	1187.25	1233.5	16034	10998.8	1865	4626.75			293	1431.5	15607	12734.2	39808.2	32852.5	41756.5	123268
	1738.75	2710.75	6515.25	7685.75	10613.8	5988.5	4142.75	992.75			6528.5	10066.8	17539	39677.5	3135.25	0	322935	235248
	14732.8	14167.2	8295.25	7998.75	0	1513.5	643.25	0			3448.75	20691.5	138252	119672	214.75	6038	21617	8209.25
	4591.25	1168.75	805.25	1308.5	6788	5628.75	30222	33392.8			31151.2	63175.2	28734.5	39929	0	0	2870	3743
					327.75	1385.75									612580	1143336
					3470.5	2486.25									76804.5	74182
					4755	4831.5									0	2306
					406.25	0									40239.5	74151.8
					16678.5	6749.25									75860	35280.5
					19064.2	7021									8937	1038.5
					35088.2	29541.8									358	480.5
					35088.2	22896.8									358	91.75
					3436.75	3986									2342.25	7503.75
					7658.5	13759.8									120317	237822
					16396	16588.8									0	2424.25
					3184.25	2546.25									3152.5	3828.75
Supplemental Figure 3D
	HA										PTN
	Female Negative		Female Positive		Male Negative		Male Positive				Female Negative		Female Positive		Male Negative		Male Positive
	Maternal	Cord	Maternal	Cord	Maternal	Cord	Maternal	Cord			Maternal	Cord	Maternal	Cord	Maternal	Cord	Maternal	Cord
	0	211.25	661.25	295.5	2505	13404.8	1982.75	7937			28291.2	22177.5	540846	473197	839798	1558830	4578	89518
	3170.25	1858.75	1002.75	0	835.25	1218	860	0			157856	49907	9825.75	10967	1601.5	2990.75	11227	39436
	62367.5	164569	328.75	2208.5	1451.75	10164.2	1706.75	27893			2563.5	1360.75	26763.5	6536	16672	9925.5	1126109	1557268
	970.25	1803	898.5	532.25	749.75	676.5	1583.75	4189.25			730644	148975	515950	1.28817e+06	1781.5	915.5	1733493	2091866
	1827.25	1091	1958.75	1119.5	514.75	540.75	3191.25	287.5			6102	3368	168060	471021	35234	748098	2210198	1679291
	1057.5	5970.75	887.25	873.25	526	2193.75	1336.5	1600			13140.2	554801	465122	767364	17301	69007.2	330683	687561
	1632.75	1945.75	2870.75	1485.25	1698.5	69907.5	92.5	0			38823	372346	106914	10269	11143.5	191225	6845.5	76640
	1862.75	2161.25	1981.75	9187.25	2889.5	615.75	8403.5	34905.5			6010.75	5181	7460.5	96797.2	5131	2006.5	254651	754014
	933.25	5772.25	2141.25	4491.75	22714	2729.5	74120.2	22517.2			983243	1598252	10734.2	31263.5	14981.5	1066	1337414	771504
	4742.75	84062.2	58726.8	1184071	453.75	1770	645.25	436.25			49563	772567	17127.8	922930	2223	6016.25	2672.5	2091.25
	490.75	242702	1296.25	478	2615	9200	3839.25	254911			523.25	3398.5	1980.5	0	5719.5	1449.75	5466	105726
					1210.25	1188.25									9819.75	842328
					2066.75	1978.25									3983.25	5616
					860.25	55375									1582.5	44005.8
					662	0									890364	2149315
					540.75	80.25									1756.5	0
					291.75	0									326102	94489
					46841.8	319949									2621.25	13210.2
					46841.8	86987									2621.25	5172
					628.25	4442.5									3230.5	232924
					1455	6309.25									4279.25	18669.5
					4418	29654.5									30003.2	268193
					688.5	505.75									2065.75	20863.5
Supplemental Figure 3E
	HA										PTN
	Female Negative		Female Positive		Male Negative		Male Positive				Female Negative		Female Positive		Male Negative		Male Positive
	Maternal	Cord	Maternal	Cord	Maternal	Cord	Maternal	Cord			Maternal	Cord	Maternal	Cord	Maternal	Cord	Maternal	Cord
	15714.8	28282.5	45905.8	32562	286192	557087	47745.2	722738			866558	839595	1.73646e+06	1675809	2.0327e+06	2.50874e+06	202024	1.23855e+06
	246754	35151.5	3426.75	3113.5	28663.8	38777.5	2905.75	17019.5			1.40603e+06	612780	613067	752302	2176.75	342.75	391982	850871
	684614	1.32007e+06	27507.5	181610	123181	611436	375856	975902			169247	219527	1.04498e+06	282779	682162	466436	2.14221e+06	2622532
	38958	234304	2045	4096.5	1456	8564.75	222264	508055			1.8694e+06	1.50478e+06	2.4746e+06	2.66687e+06	1138	1296.5	2863139	3.16487e+06
	155222	40037.2	156012	371300	666	18739	509718	186806			222306	115108	1.13708e+06	1866778	778718	1.86447e+06	3.2793e+06	2.47198e+06
	38946.2	387612	2802.5	4655.25	35367	62494	70867	188076			531010	1.68267e+06	1.75609e+06	1.935e+06	948210	992613	1.32471e+06	1.75415e+06
	19633.5	161724	205375	51478.5	209625	1.10998e+06	961.5	22281.2			830561	1.46031e+06	1.0744e+06	496564	580000	1.50889e+06	331887	1139537
	121806	381605	167430	363691	14862.5	12539.8	267709	944512			363721	721644	302192	798984	3709.25	2306.5	1200952	1.99134e+06
	211858	564545	82704	508276	749422	922670	1.17271e+06	803296			2.20571e+06	2.49744e+06	323812	847134	646066	865987	2.45712e+06	1882021
	328626	997922	967137	2.0539e+06	6575.75	102449	479.5	0			945740	1.80041e+06	653040	1602557	39852.5	368484	81468.8	409.5
	97367.2	1448624	39345	27827	111204	589612	563418	1.03964e+06			14537.2	559807	11044.2	5767.75	12860.5	76136.5	460056	990195
					141.75	102187									59794.5	1.96585e+06
					254526	293305									421901	578208
					29757.5	802147									34871.5	808558
					735	441.75									2.13256e+06	3071990
					64157.5	130565									21.25	0
					3864.5	2299.5									1.59859e+06	1225605
					809395	1.6317e+06									158965	836814
					809395	1.00437e+06									158965	233669
					53723	466458									312632	1.23429e+06
					228973	615958									362293	826132
					350199	671751									927443	1.22278e+06
					3812.25	59963									69089.5	734556
Supplemental Figure 3F
	HA										PTN
	Female Negative		Female Positive		Male Negative		Male Positive				Female Negative		Female Positive		Male Negative		Male Positive
	Maternal	Cord	Maternal	Cord	Maternal	Cord	Maternal	Cord			Maternal	Cord	Maternal	Cord	Maternal	Cord	Maternal	Cord
	232.25	0	492.5	32132.2	2123.5	44959.2	1382	131366			104489	91264.2	968794	1.12711e+06	503764	1353879	12397.2	442153
	5739.5	615	287.75	105.25	147089	812.5	210.5	0			347921	37246.8	59882.2	103856	30352	778.25	30506	101492
	98609.8	115508	165	6460.25	1422.75	25902.8	19090.2	184824			4458.5	2591.25	108358	84351	72759.5	33293.2	1.40171e+06	1807343
	246.25	7717.25	392.5	233.25	349	374.75	22422	25299			714342	554602	1.85644e+06	1.82258e+06	1260.5	0	2.22901e+06	2.33042e+06
	2539	459.5	2083	31540.5	195	364.25	56183	5243			8429.75	2276	256295	849406	123770	480984	2675958	2.15317e+06
	68.5	14113	2858.75	926.5	293.5	339.25	668.25	1145.5			26000.8	356241	1174339	1.25753e+06	58277.5	80847.5	324774	493288
	443.5	2073.25	5495.75	376.5	3698.25	142635	330	558.5			83546.5	421976	235038	30540	35478.8	268210	58486	252803
	2812	17866.2	1188	8706.25	575.25	0	7444.5	55051.8			14417	65265.8	6077.5	53345.5	26	122	283579	528735
	6486	22667.5	3054.5	49418.5	121118	230984	364355	33934.5			1.33376e+06	1.59423e+06	32524.5	397414	96408	251665	1.71867e+06	651510
	10619.5	209674	101698	1.29141e+06	268	3653.5	0	0			216405	1426630	28529.8	840748	1247.75	28010	2918.25	1073
	679.75	804748	537.5	4799.25	2348	22322.5	23280.8	66374			332.5	68121.8	1776.75	1015	1444	2403	22246.2	34176
					0	1888.5									2380.5	1002226
					8565	6717.75									34315.5	44364.2
					216	102798									2574.5	140433
					388	108.5									1186303	1.28395e+06
					1248	1822.75									641.5	0
					416.75	291.25									937942	338935
					80301.5	499660									6470	85014.5
					80301.5	62847									6470	3057.75
					394	24650.2									13368	359806
					4287	32756.5									26488.5	100956
					7459.75	49414.8									110142	324546
					241.5	6898.25									3426.5	456783
Supplemental Figure 3G
	HA										PTN
	Female Negative		Female Positive		Male Negative		Male Positive				Female Negative		Female Positive		Male Negative		Male Positive
	Maternal	Cord	Maternal	Cord	Maternal	Cord	Maternal	Cord			Maternal	Cord	Maternal	Cord	Maternal	Cord	Maternal	Cord
	45644.8	49065	135838	114878	252438	470734	167381	674825			694983	623192	1306299	1.22767e+06	1368929	1.34114e+06	367680	988692
	284840	86781.8	23924.5	37709.5	73032.8	96803.2	40940	71451.5			1.00181e+06	494666	657472	782202	47.75	137.5	571840	669088
	657027	754088	60162.8	186650	198667	546254	473101	746947			312905	229582	762276	280983	664515	424204	1497066	1.61208e+06
	95149	308912	8841.75	15044.8	14034.8	44472.5	252008	492062			1.24844e+06	1.10283e+06	1.69897e+06	1.58224e+06	1536.5	2051.25	1821570	1.89418e+06
	248800	77396	232988	444396	7180.25	47179.2	606424	315719			300961	136616	1001427	1.30614e+06	733864	1.13725e+06	2073179	1.59706e+06
	119488	444239	20400.8	18942.8	49909.8	134997	127683	177195			603196	1143917	1.23804e+06	1186234	720180	704301	1007816	1.06461e+06
	90772	211277	330018	133015	285770	739330	8683	54438.8			735014	909043	906754	572425	569364	990386	496909	855069
	231374	376764	198042	381374	75436.2	34135.2	289771	582817			442086	635924	275370	561367	15087.2	6518.25	911894	1.18342e+06
	369569	398254	198359	454497	725385	831095	990407	463946			1.52493e+06	1.49955e+06	403568	685445	611635	768505	1688452	1.08725e+06
	411126	661554	826855	1.40369e+06	37536.8	214223	2181.25	0			921399	1.1577e+06	646057	1.27092e+06	105982	452687	152438	1724.25
	135986	1.20842e+06	124337	62085.5	242598	425575	564678	623545			10776.2	644631	38950.8	26445.2	62692	125903	536340	641164
					1144.75	195009									92278.2	1362604
					428672	363149									503558	540282
					93626.5	746503									119479	801543
					10491.8	20454.5									1471319	2.00597e+06
					152317	215803									313.75	329.75
					37750.2	18701.2									1281460	936517
					764126	1.18038e+06									343225	752048
					764126	723477									343225	323451
					176449	526169									483266	1.0104e+06
					292057	541989									407570	685415
					444980	539800									872901	950505
					24778.5	146012									166354	712638
Supplemental Figure 3H
	HA										PTN
	Female Negative		Female Positive		Male Negative		Male Positive				Female Negative		Female Positive		Male Negative		Male Positive
	Maternal	Cord	Maternal	Cord	Maternal	Cord	Maternal	Cord			Maternal	Cord	Maternal	Cord	Maternal	Cord	Maternal	Cord
	7222.5	7695	14288.8	8773.25	86446	404516	44225.2	312662			527110	498422	1.33471e+06	1.25455e+06	1.4664e+06	1894231	81202	504983
	129446	26430.5	4503.75	3833.5	9439.75	14032.2	7401	16144			977561	349819	366111	320631	512.75	702.75	234445	518725
	532627	901538	9539.75	69675	57607.2	412972	192020	326955			115504	104746	504022	88982.5	429850	276786	1687647	1690438
	27156	94124	1676.5	2912.75	4263	15180.8	54272.5	186998			1468379	901623	2027281	2066792	30.75	0	2.12668e+06	2394183
	102945	32816	124260	252484	1579.5	8460	117819	102158			128562	48302.2	814934	1.37865e+06	473096	1263194	1.85497e+06	1959157
	24826.8	325445	2204.5	2425.75	12296.2	24304.2	31470.8	59051.8			322053	1.34727e+06	1179420	1.36377e+06	416984	610828	1064088	1311900
	12520.8	66869.5	167256	23631.2	119969	760226	731.5	3430.5			466342	1.01265e+06	878486	243050	274438	1029380	186001	557252
	56078.5	138101	187647	314303	18555.8	13104.8	106449	497592			71041.2	204430	240156	435676	1573.5	1347.5	940906	1519734
	141591	343652	43649	155162	540267	720870	714514	375057			1621269	1874286	190197	501876	339174	531808	1.84133e+06	1280429
	139643	739764	577924	1.66539e+06	11780.8	115144	1045	477.75			583151	1.39581e+06	268242	1.18237e+06	27412	258288	46616	1683.5
	49165	701888	12192.5	6834.25	104388	393756	354827	792718			3577.5	207643	3971	705.5	14112.5	45588.8	217910	597690
					0	47509.5									18915	1430496
					92747.8	84343									227340	260765
					34562.5	613162									24755	531997
					2115.75	4221.75									1552557	2279897
					11779.5	33434									0	453
					5190.75	3663									1210004	862793
					535126	1.26274e+06									78303.5	453614
					535126	571582									78303.5	108238
					59948.8	382626									228790	937586
					156596	438148									144112	400216
					126957	264007									534868	828648
					5814.75	25565.5									53284.8	510834

## Sheet: Figure S4
Supplemental Figure 4B
	Measles				Mumps				VZV				OC43
	Female -	Female +	Male -	Male +	Female -	Female +	Male -	Male +	Female -	Female +	Male -	Male +	Female -	Female +	Male -	Male +
	6321.39	298.143	311.143	5573.64	3019.11		18.3571	3583.86	3773.93	317.679	246.929	6393.43	11358.4			4657.93
	4282.64	91.1429	824.393	922.143	1136.61	247.607	1224.61	2900.11	4405.43	364.429	3621.43	3775.93	6535.18	73.9286	8353.93	71182.4
	13798.6	5573.64	164.143	4904.89	5722.61	3583.86	709.607	5014.11	6785.68	6393.43	886.429	10679.4	94021.4	4657.93	246.679	164562
	16887.1	30.8929	1348.64	49.1429	5410.86	348.857	1174.86	55.3571	9519.43	1185.43	1411.93	120.429	12383.2		146.679	39.1786
	13867.4	2609.64		1299.64	3350.61	1324.11	218.357	1126.86	7402.18	2428.43	489.679	3217.43	5429.93	6875.93		23400.2
	10605.9	1706.39	309.393	2679.39	2559.11	2044.11	44.6071	1837.86	1873.68	14800.7	584.179	4884.93	60150.7	5901.68		2840.93
	1559.64	247.143	9656.64	4026.14	4353.36		818.357	1777.61	6480.93	410.679	1173.43	2837.68	77889.4		2519.68	50215.2
	8375.39	2410.14	38362.6	4509.14	2225.36	2359.86	4666.11	2216.86	3503.43	3797.18	19430.4	2497.93	13843.2	51654.7	17944.7	2935.18
	489.143	2298.14	2218.39	927.143	198.107	2479.11	1589.61	139.357	401.429	3992.43	9839.68	692.179	103.929	20276.7	3753.18	-16.5714
	57.1429	5.14286	2251.14	1918.39			1467.11	727.607	256.679	85.4286	3613.68	3373.93		31.6786	1324.93	17693.4
		5209.39	7311.39	643.893		6285.61	3328.11	1393.36		10058.4	6614.43	4104.18		20501.2	8784.18	5418.18
		69.6429	1517.64	22896.4		214.607	358.107	25220.4		650.429	382.679	28528.9				67359.7
		27119.4	2198.14	4888.89		26935.6	1861.36	7450.61		37843.4	4127.43	10435.2		72975.9	46533.2	24172.4
		640.643	2381.39	7045.64		554.357	3867.11	10932.1		1823.93	6291.93	15483.4		1496.68	40565.7	43285.9
		7045.64	3794.64	10033.6		10932.1	844.607	7140.36		15483.4	1198.43	17324.4		43285.9	13752.9	27775.7
		45755.4	137.893	22203.6		48187.4	192.857	34550.6		66495.7	635.679	38794.2		124608	147.179	107488
		362.143	9453.14	1416.64		389.857	4293.11	1081.61		1653.93	7629.18	1631.93		1207.68	25344.9	15589.2
		19406.4	1678.64	2360.14		36164.1	2457.61	360.607		55853.2	5506.93	2606.43		133781	51442.7	7753.93
		108354	4950.14	4588.89		113348	742.357	4707.61		139270	4868.68	5314.93		236595	5811.43	31344.7
		1064.14	270.643	2839.14		1089.86	45.1071	616.607		2295.43	533.679	3556.68		2809.68		13832.9
		11211.6	666.143	2697.14		19796.6	245.607	696.107		20976.9	1024.93	6897.43		48278.7	7.17857	149094
		12061.6		1464.14		11335.9		1754.36		17524.4		7638.43		41193.2		7702.93
		2114.89		15193.9		2740.86		22079.1		5824.68		26435.4		23701.7		43576.4
		3041.64				2638.86				5852.68				32910.9
		3306.14				3233.11				3926.18				81577.9
Supplemental Figure 4C
	CMV				EBV				Tetanus				Rubella				NL63
	Female -	Female +	Male -	Male +	Female -	Female +	Male -	Male +	Female -	Female +	Male -	Male +	Female -	Female +	Male -	Male +	Female -	Female +	Male -	Male +
	2.2874e+06	42.6071	912.607	229.107	917270	2993.11	27531.1	833277	1.20114e+06	60910.8	72754.5	1.97577e+06	459617	4597.57	30561.3	559088	254958	236.429	1182.93	30204.9
	1.61365e+06	332.607	1.4982e+06	2.28367e+06	97022.6	13248.1	257538	96281.1	887664	266494	419536	1.67938e+06	737996	11537.1	476692	216541	192871	309.429	127483	67546.2
	2.39218e+06	229.107		2.79154e+06	2.20903e+06	833277	54.1071	905895	2.38312e+06	1.97577e+06	104980	1.55623e+06	1.59723e+06	559088	134514	673502	129431	30204.9	11536.9	251322
	1.89285e+06	13376.6	265368	31708.4	1.3902e+06	220091	55237.9	26637.9	800317	207158	2778.54	6485.54	879730	137510	152531	19767.3	220537	669.679	3690.43	187.429
	5331.11	2747.61	18.1071	612285	496374	405405	4273.11	618024	1.05258e+06	892299	117265	541753	604306	123831	16536.1	441068	12339.4	120427	6346.43	22232.4
		1.43233e+06	68.3571	1.20997e+06	523139	821467	40119.9	375016	1.43676e+06	1.78151e+06	169651	1.06475e+06	739477	1.00247e+06	15514.8	709243	543158	86595.4	17250.2	25306.4
	2.53569e+06	21454.6	43.6071	368.607	1.75098e+06	6351.61	154915	86919.9	2.14638e+06	176898	1.28459e+06	1.76991e+06	844173	28748.6	370579	309078	85453.2	282.679	34727.9	164306
	172.357	1.30679e+06	486.607	641421	452906	47882.4	-16.1429	591965	1.16916e+06	1.64646e+06	950010	354035	235107	414391	418393	273747	241511	93333.7	146359	54346.9
	216.107	1.22596e+06	2.81148e+06	22.1071	39623.9	546894	259490	64774.1	99519.5	1.04759e+06	1.63752e+06	82269.8	26544.1	404142	963972	36173.1	28.4286	45893.2	139286	6526.68
	28977.6		1.18633e+06	983123	16956.1	689.357	2.08868e+06	1.79579e+06	51628.3	54805	950618	1.08776e+06	20804.3	6659.82	388279	160331		291.929	94370.2	85019.7
		1.9339e+06	325181	1.14531e+06		57773.6	750626	604463		824931	1.34734e+06	864052		390431	465928	107202		30143.2	115272	23324.4
		112490		2.44934e+06		207.857	56420.1	122409		123573	165523	1.25876e+06		96649.1	40633.3	553249		924.929	3202.43	149915
		8570.11	2.46259e+06	1.40988e+06		590808	1.58659e+06	351330		1.72611e+06	1.21272e+06	1.56369e+06		836780	157192	109293		353856	12367.4	12067.4
		16011.9	1.85813e+06	1.39918e+06		35838.6	1.62161e+06	150314		230126	1.23881e+06	957211		64888.1	1.174e+06	577248		2398.43	230305	43838.7
		1.39918e+06	205.607	4198.86		150314	94376.1	241190		957211	1.24652e+06	431297		577248	524484	316073		43838.7	107701	20600.7
		3.20861e+06	6.60714	4.23764e+06		1.254e+06	31200.6	650851		2.171e+06	46434	948149		545147	38081.8	955415		95026.4	325.179	176581
		112863	684.107	1.83962e+06		34710.9	2.0473e+06	31089.1		80768.5	1.5413e+06	1.11778e+06		58946.6	1.39e+06	1.44694e+06		6946.43	128609	1211.43
		2.3598e+06	3.55919e+06	593.607		446707	2.65503e+06	857395		1.69226e+06	1.47572e+06	450485		713318	831251	113078		34517.4	298601	40680.7
		1.87591e+06	630776	796940		1.58715e+06	255129	101835		2.4283e+06	1.08157e+06	1.37702e+06		1.18125e+06	195622	190666		145238	84455.4	42854.9
		51994.1	117866	1.87773e+06		55351.1	41064.6	335678		102701	100400	1.21268e+06		3785.07	19608.8	497108		655.429	963.679	41260.7
		1.10291e+06	246747	1.71861e+06		947583	75189.1	1.38374e+06		1.6244e+06	115828	1.67208e+06		181627	39021.8	167248		66452.9	1078.43	103020
		2.75792e+06		693235		2.17939e+06		258330		904851		1.31827e+06		750649		119484		61699.7		29451.4
		1.53641e+06		2.84587e+06		104466		873607		1.79995e+06		1.55314e+06		680509		217686		149422		77900.9
		995695				440480				707616				802028				91668.9
		2.70014e+06				1.4459e+06				821705				259603				34576.9

## Sheet: Figure S5
Supplemental Figure 5A
	SARS-CoV-2 Negative				SARS-CoV-2 Positive
	HA		PTN		HA		PTN
	Female	Male	Female	Male	Female	Male	Female	Male
	5649.75	29414.2	201712	602911	14440.8	18834.2	582570	80449.2
	37232.2	5766	357460	89.75	365	2433.5	34530.8	97321.2
	125337	24432.5	47607.5	130135	4382.75	52001	189784	736162
	10567.8	674.25	513558	395.25	1229.25	24622.2	1.00526e+06	1.18559e+06
	16088.8	1350.75	28212.8	153825	66082.2	51775.2	406164	1.46397e+06
	11397.5	7405.25	132225	201062	1683	15330	568654	434959
	8659	31565	171579	93828.8	36687	1908.5	264732	83072
	12589	5909	33354.2	2135.5	25055.8	62551.8	55228.2	485458
	21964	107484	658814	151132	16076.2	201252	87187	868776
	42864.8	3070	201157	14284.8	187790	1073.75	178595	39046.8
	17498.2	44479.8	2984.25	9630.25	5677	43336.2	2738.75	47228
		686.5		38386.8
		28356.8		66404
		12248.2		15469.2
		340.75		605924
		7210		255
		1492.25		433390
		109210		44853.5
		109210		44853.5
		8406.25		53833.8
		34504.8		65348.8
		43873.8		214733
		2344.75		21893.8
Supplemental Figure 5B
	SARS-CoV-2 Negative				SARS-CoV-2 Positive
	HA		PTN		HA		PTN
	Female	Male	Female	Male	Female	Male	Female	Male
	1.21937	2.26768	1.11239	1.45616	1.18394	1.28298	1.11278	1.55686
	0.59438	0.495112	0.630326		0.987945	3.16882	1.00973	3.11475
	0.642541	3.75362	0.140877	0.843991	4.56771	1.71617	1.20586	1.01046
	1.15234	0.824227	0.688908		1.16408	1.31347	1.63095	1.03086
	0.439446	4.31692	0.316652	1.98643	0.731772	0.422972	1.03856	0.636063
	1.53475	1.95445	1.70948	1.09597	1.15286	1.30293	1.08562	0.450609
	1.76886	0.882778	1.21618	0.342456	0.26732	5.63353	0.258287
	3.30209	1.27716	2.24014	0.382496	2.27451	3.62425	1.78647	1.88211
	2.8712	1.81168	1.491	1.30454	1.71487	0.424283	3.0393	0.566126
	1.90691		1.97477		1.30022	0.0715132	1.38712	0.222952
	2.96887	1.57034	0.720369	2.30621	4.07259	1.19193	1.38439	0.981356
		4.73498		2.71735
		1.75141		2.59375
		3.94461
		0.689708		1.34437
		0.656504
		1.36424		0.889808
		1.76261		2.98648
		1.15664		1.83786
		2.18358		1.86664
		2.34585		2.3418
		1.87179		3.44348
Supplemental Figure 5C
	SARS-CoV-2 Negative				SARS-CoV-2 Positive
	HA		PTN		HA		PTN
	Female	Male	Female	Male	Female	Male	Female	Male
		1.19389	1.156	1.7628	0.782219	1.05821
	0.498764	0.816839	0.703046	1.09071	0.00425367		0.562739	1.29036
	0.440652	1.68648	0	1.59044		0.815203	0.944426	1.32802
	0.13531	0	0.386304	0.656075	0.804059	1.14789	1.95603	0.134365
	0.209154	0	0.277104	3.07162	0.446867	0		0.277487
	0.990816	2.6372	2.09259	3.98617	0.78909	0.28312	1.27976
	0.673051	1.03308	0.376556	2.02987	0.159081	1.31596	0.284598	2.95206
	0.828174	0.685964	4.88567	0.825269	1.03896	2.48083	0.815932	0.728467
	1.55902	0.564221	1.54197	0	1.17966	0.239636	2.26224	0.379759
	0.961616		5.99971		0.964257	0	0.865613	1.30418
	0.25456	0.829221	2.02802		1.62496	1.10492	1.38958
				1.86643
		0.716395		0.965855
		1.01609
		0		1.84276
		0.404668		0.465074
		0.368281		0.116202
		0.841927		1.34218
		0.652548		0.256285
		1.15982		3.20365
		1.79666		1.97663
		1.01176
		0.799639		1.21451
Supplemental Figure 5D
	SARS-CoV-2 Negative				SARS-CoV-2 Positive
	HA		PTN		HA		PTN
	Female	Male	Female	Male	Female	Male	Female	Male
	37423.5	11767.8	267563	192004	965842	28449.8	2410208	157574
	13427.8	67525.2	49968.8	182011	32775.5	4701	63777.8	20923.8
	25937	8703	45775.8	27425.8	36413.2	38897.8	166470	415558
	17345	18660.8	250484	7898.5	21819.2	42330.5	76256	534262
	91219.8	14624.2	22301.8	146659	26405.5	12512	99040.2	123128
	28123.2	15259.2	218396	59079.8	8535	18649	43384	285096
	7031.5	21032.5	64847.2	124357	109231	5558	483750	20210.2
	250169	10300.2	692666	31090.5	42444.8	19161.5	184259	136648
	7493	32812.5	282490	88984.2	32867	29226.8	147171	100703
	17223	33532	82899.8	203736	16351.5	16426.8	39073.2	42257.2
	12537.5	26438.2	19816.2	43143	8968.75	19517.5	44601	73156.5
		8633.5		22714.2
		16019		41490.8
		27094.2		67257.8
		5925.5		164310
		10131.8		79997
		17088.2		63134.8
		14086.2		10112.2
		14086.2		10112.2
		16157.8		76836.8
		28261.5		132609
		18526.8		59801.8
		11809		42027.8

## Sheet: Figure S6
Supplemental Figure 6A
	SARS-CoV-2 Negative															SARS-CoV-2 Positive
Female	1.39183	1.40149	0.802431	0.897711	0.361057	0.922406	0.603296	1.47165	0.91004	0.927086	1.07738	1.05789	0.997742	2.48624	1.61742	1.39298	1.12509	0.370834	1.54576	0.291532	1.46828	0.775445	0.620667	0.955547	1.91544	1.52347	0.661681	0.571151	0.448839	0.405182	0.90854	1.1503	0.40665	0.64031
Male	0.423785	0.495151	1.0492	0.882076	0.821259	0.492214	0.377897	1.05893	1.11912	0.511971	0.425424	0.777553	1.04874	0.761966	0.945752	1.01352	0.954007	1.24286	2.44703	1.63366	0.741467	1.09996	0.824751	0.598607	1.15245	0.933377	1.21794	0.500892	0.981701	0.485502	0.838439	3.67366	0.434776	1.82328
Supplemental Figure 6B
	SARS-CoV-2 Negative															SARS-CoV-2 Positive
Female	1.90424	1.14002	0.784712	1.51045	0.459143	1.31388	0.944557	2.63774	1.1458	0.64836	0.75928	2.51472	0.461843	1.3177	0.771242	1.1428	1.86473	1.73629	2.38059	0.780157	1.93467	2.21369	4.54675	0.742228	7.26653	0.939606	1.41872	1.03608	0.818733	0.756905	2.1806	2.2143	0.734873	1.11872
Male	0.39981	0.925003	4.21269	0.904743	1.22334	1.36245	1.34772	2.20855	1.45098	1.05339	1.62142	1.25888	4.5842	0.542789	0.664233	1.12781	1.26561	1.21497	3.35809	1.63261	0.396615	3.68722	1.26784	1.71343	3.90286	1.11329	0.8715	0.692755	1.4766	0.670573	1.23429	2.62015	0.386017	1.76206
Supplemental Figure 6C
	SARS-CoV-2 Negative															SARS-CoV-2 Positive
Female	1.38494	2.68421	2.22572	2.25564	0.584835	1.07573	0.736347	2.29042	0.752555	0.977181	0.475473	2.74115	0.755743	0.790718	0.433712	0.975826	2.93309	0.840043	1.24252	0.417357	2.90019	1.40908	2.0302	1.32808	3.59448	0.564119	0.696644	2.183	1.01546	0.739258	2.20893	1.36065	0.864281	1.82227
Male	0.804373	0.740528	3.21627	2.04704	2.905	0.855109	1.13687	2.22227	0.92546	1.23859	0.955431	0.60734	2.31432	0.513804	0.392949	0.666341	0.921286	1.00651	1.16847	0.897753	0.583958	1.17759	1.13388	0.960784	1.70583	0.94297	2.0339	1.15019	0.885075	0.950567	2.82305	0.801295	0.615183	1.6135
Supplemental Figure 6D
	SARS-CoV-2 Negative																								SARS-CoV-2 Positive
Female	0.301369	0.359785	0.0881545	0.465664	0.072921	1.81315	0.814126	0.116531	0.0248786	1.61195	0.0520545	1.08187	0.251312	0.166769	0.19211	0.57176									0.183947	0.222572	0.577973		0.0619464	0.251525	1.20029	2.24029	0.0606803	0.22266	0.225979	0.543062	2.27043	0.184757	2.61852	0.0651921		0.888928
Male	0.346435	0.0466321	0.0735999	0.0473007	0.539866	1.87998	0.0416634	1.70367	0.101979	0.0989247	0.0913128	0.0532978	0.609432	1.5242	0.514816	0.296456	0.111898	0.118249	0.488681	0.370074					0.304911	0.393896	1.89188	0.0940091	0.797685	0.509101	0.0674997	2.43585	0.0640152	0.155657	2.48832	2.0272	2.07611	1.115	0.0274177	0.293392	0.0796215	2.66187	0.162307
Supplemental Figure 6E
	SARS-CoV-2 Negative							SARS-CoV-2 Positive
Female	0.9033	0.8507	0.8567	0.8947	0.6823	0.939		0.7883	0.891	0.8967	0.7887	0.877
Male	0.9273	0.578	0.8653	0.9677	0.6713			0.841	0.8173	0.9337	0.9217	0.9267	0.8177	0.9407
Supplemental Figure 6G
	SARS-CoV-2 Negative																								SARS-CoV-2 Positive
Female	0.568666	2.11205	0.263696	0.308922	0.36618	0.482946	0.0684235	0.334525	0.910283	0.101312	0.0424824	0.102685	0.0633435	0.405204	0.349203	0.841347	0.77041	0.361363							0.617502	0.382273	0.251228	2.20569	0.557409	1.41141	0.388225	0.47682	0.440815	0.837348	0.224202	0.122729	0.434566	0.430704	0.688412	0.722334	0.312176	1.04908
Male	0.859221	0.348508	0.0814924	0.261287	0.140879	0.785207	0.104861	0.101419	0.865306	1.05635	0.999991	1.08051	1.38722	0.803523	0.167624	0.644431	0.27832	0.285866							0.703868	0.384952	0.877284	0.306659	0.834096	0.469531	0.463604	0.226096	0.924156	0.567021	0.807832	0.229024	0.794427	0.731342	0.0628241	0.714955	0.0645192	1.0418

[truncated: 4 more sheets: Figure S7, Figure S8, Figure S9, Figure S10]
